# Supplementary material for: An Entropy-Based Scale-Free L-Statistic for Exponentiality Testing in Lifetime Data with DMRL Aging
Source: Entropy (Basel). 2026 Jul 1;28(7):755. doi: 10.3390/e28070755 (PMC13408412; doi:10.3390/e28070755)
Supplement: Supplementary file 1 [file entropy-28-00755-s001.zip]

Archive with 1 entries (1 files):
- entropy-4394329-supplementary.pdf
